# Supplementary material for: Comparative Genomics Provide Insights Into Function and Evolution of Odorant Binding Proteins in Cydia pomonella
Source: Front Physiol. 2021 Jul 7;12:690185. doi: 10.3389/fphys.2021.690185 (PMC8294088; doi:10.3389/fphys.2021.690185)
Supplement: Supplementary file 1 [file Table_1.xlsx]

## Sheet: Sheet1
Gene ID	Protein sequence	CDS sequence	Subfamily	Signal P/Location	Chr	Pi	Mw(kDa)	Amino acid length	High homologous genes
Cpom-GOBP1	MSHIARLVLSLAAVALAHATVEVMKDVTLGFGEALEHCRESSGLTEEKMEEFFHFWHDDFKFEHRELGCAIQCMSRHFNLLTDGQRMHHENTDKFIKSFPNGEVLSKTMVTLIHSCEQKFDDMEDHCWRILRIAECFKSGCQERGLAPSMEMMMAEFIMESEV	ATGTCGCACATAGCCCGGCTGGTGCTCTCGTTGGCGGCGGTTGCGCTCGCGCACGCCACCGTGGAGGTGATGAAGGACGTCACCCTTGGCTTCGGAGAGGCGCTCGAGCACTGCAGAGAGAGTAGCGGCCTAACAGAAGAGAAAATGGAGGAGTTCTTCCACTTCTGGCACGACGACTTCAAGTTCGAACACCGGGAGCTGGGCTGCGCAATCCAGTGCATGTCCAGGCACTTCAACCTGCTGACTGATGGACAGAGGATGCACCATGAAAACACGGATAAATTCATCAAGTCTTTCCCTAACGGTGAGGTATTATCCAAAACAATGGTAACCCTGATCCACTCCTGCGAGCAGAAGTTCGACGACATGGAAGACCACTGCTGGCGAATCCTGCGCATC…	typical	YES/1-19	8	5.3	18.8617	163	general odorant binding protein 1 [Cydia pomonella]
Cpom-GOBP2a	MALYWLVGIVLVGGKMVDGTAEVMSHVTAHFGKALEQCREESQLSPEVLDEFHNFWREDFEVVHRELGCAIMCMSNKFSLLQDDARMHHENMHDYVKSFPQGDVLSAKMVELIHNCEKQYDDILDDCSRVVKVAACFKVDAKKAGIAPEVTMIEAVLEKY	ATGGCTTTATGCTGGCTGGTTGGTTTAGTGTTGGTGGGGGGCAAGATGGTGGACGGGACGGCGGAGGTCATGAGTCATGTGACTGCGCATTTTGGGAAGGCTTTAGAGCAATGCCGTGAGGAGTCCCAGCTGTCCCCAGAAGTCCTGGACGAGTTCCACAACTTCTGGCGCGAGGACTTTGAAGTGGTCCACCGCGAGCTCGGCTGCGCCATCATGTGCATGTCCAACAAGTTCTCCCTACTGCAAGATGATGCCCGCATGCATCATGAGAACATGCATGACTACGTCAAGAGCTTCCCTCAAGGTGACGTCCTCTCGGCCAAGATGGTCGAACTGATCCACAACTGCGAGAAGCAGTACGACGACATCCCTGACGACTGCAGCCGCGTCGTCAAGGTC…	typical	YES/1-21	8	5.08	18.1819	160	general odorant binding protein 2 [Cydia pomonella]
Cpom-GOBP2b	MVIVFAMALCWMVLTLVLAAGEMEAASDHSITMSNVNAHYGKTLQMCREEAQISPEIMQEWHHIWDDNFEVVQREIGCAIICMSHKFSLLQDDNRMHHESMFDYIRSFDNGDVLSATVVELFHNCEKQYEDIEDDCSRVTKVMACFKVEAKKAGIAPEVAMIEAVLEKY	ATGGTCATTGTTTTCGCAATGGCGCTGTGCTGGATGGTTTTGACGCTGGTCCTGGCTGCTGGAGAGATGGAGGCAGCATCGGATCATTCCATAACCATGAGTAATGTCAACGCGCATTATGGGAAGACGCTGCAGATGTGTCGGGAGGAGGCTCAAATATCTCCCGAGATCATGCAAGAATGGCATCACATCTGGGATGATAACTTCGAGGTAGTACAGAGAGAGATCGGCTGCGCCATCATCTGTATGTCCCACAAGTTCTCCTTACTGCAGGATGATAATCGAATGCATCATGAAAGCATGTTTGATTATATCAGAAGTTTCGATAATGGTGACGTTCTCTCAGCAACAGTGGTAGAACTATTCCATAACTGCGAGAAGCAATACGAGGACATCGAA…	typical	YES/1-19	8	4.76	19.3432	169	general odorant binding protein 3 [Cydia pomonella]
Cpom-GOBP2c	MVIVFKMALYLIVLALVLAAGEMEATSEQSILTSRIAAIIGKDFESCRDEAQLTPEIMQEWAQIWDYDYELQREVGCAIFCVARQASLLLDNNLVDEDKLLDVVKTFIIDEDFAHKTVDLYMNCEKKYKDIEDNCSRVTKTFGCYRADVKEAGFAPYVGLIQDAMKEI	ATGGTCATTGTCTTCAAAATGGCGCTGTACTTGATAGTTCTGGCTCTGGTCCTGGCTGCTGGGGAGATGGAGGCGACATCAGAACAGTCCATACTCACCAGCCGTATTGCAGCAATTATTGGGAAGGATTTTGAGAGTTGTCGTGACGAGGCTCAATTAACCCCCGAGATCATGCAAGAATGGGCCCAAATCTGGGATTATGACTACGAGCTACAGAGAGAGGTGGGCTGCGCCATCTTCTGTGTGGCCAGGCAGGCCTCCTTACTGCTAGATAATAATCTTGTGGATGAGGACAAGTTGTTAGACGTCGTGAAGACTTTTATTATTGATGAGGATTTTGCACACAAAACAGTAGATCTGTACATGAACTGCGAGAAAAAGTACAAAGACATTGAAGAC…	typical	YES/1-19	21	4.44	19.1281	168	general odorant binding protein 3 [Cydia pomonella]
Cpom-PBP3	MCNQKEVLLLAFICLSLGKLVDSSEQVLTDMSTNFVKALDECKKEEGLPDTITADFIHFWKEDYALTSRLTGCAILCLSKKLEIVDPDLELHHGNTKEFAMKHGADEELAMDLVTIIHDCGNSIQPNDDQCVKVLEWAKCFKVEIHKKGMAPSVEIAVGEVLAEIAMV	ATGTGTAACCAAAAAGAAGTTTTGCTCCTGGCGTTCATATGCCTGAGTTTAGGCAAACTTGTGGACTCCTCTGAACAAGTGCTAACCGACATGTCAACCAACTTTGTGAAGGCGTTGGATGAATGTAAGAAAGAGGAAGGCCTGCCGGACACCATCACCGCTGACTTCATACACTTCTGGAAGGAAGACTACGCGCTCACGAGCCGCCTCACGGGCTGCGCTATCCTGTGCTTGTCCAAAAAACTGGAGATAGTGGACCCTGACTTGGAACTGCATCATGGCAACACAAAGGAGTTTGCTATGAAACATGGGGCAGATGAGGAGCTAGCCATGGACCTAGTTACCATAATCCATGATTGCGGCAACAGTATCCAGCCTAATGACGACCAGTGCGTGAAG…	typical	YES/1-23	8	4.77	18.6667	168	pheromone binding protein 1 [Grapholita molesta]
Cpom-PBP2	MARSVLLSFVLLAMAVKKIEPSSDTVKTITSGFLKVLEECKQELNLQGHVISDLYHYWKEDYSLLNRDTGCAIICMSKKLDLIDSSGKLHHGNTQEFATRHGAASEVASKLVEILHACEKTHEAIEDECMRALEIAKCFRTDIHQLNWAPKMDVIITEVLTEM	ATGGCAAGATCTGTCCTGCTCTCTTTTGTATTATTAGCCATGGCTGTGAAAAAGATAGAACCGTCATCGGACACTGTGAAGACCATAACATCAGGGTTCCTAAAAGTGCTTGAGGAATGCAAACAGGAGCTAAACCTCCAAGGGCACGTGATAAGCGACTTGTACCACTACTGGAAGGAGGACTACTCCCTCCTGAACCGGGATACAGGCTGCGCCATCATTTGCATGAGCAAGAAATTGGATCTAATCGATTCAAGTGGGAAACTTCATCATGGAAATACTCAGGAGTTTGCCACCAGGCATGGCGCTGCAAGTGAAGTAGCCTCAAAGCTAGTTGAAATCCTCCACGCCTGCGAAAAGACCCATGAAGCCATAGAGGACGAATGTATGAGAGCGCTG…	typical	YES/1-21	8	5.73	18.3763	163	pheromone-binding protein 3 [Grapholita molesta]
Cpom-PBP1	MAAAAKWRTLVAAFILTLCVNRVTPSAEIMKKLTTGFATALDKCKTELNVQENVMQDFYNFWREDYELLNRDTGCVIICMALKFDLIDEDAKLHHKNAHEFAKTHGADDDLAKQLVGMIHECEKATTEADDCIRTLDIAKCFRTKIHGLKWAPSMETVLEEVMTEVKPS	ATGGCGGCCGCCGCGAAATGGCGGACGTTGGTTGCCGCGTTTATTTTGACGCTTTGTGTGAATAGAGTTACTCCTTCGGCGGAGATTATGAAAAAATTAACTACTGGGTTTGCAACGGCGCTTGATAAGTGTAAGACCGAGCTAAACGTCCAAGAGAACGTCATGCAGGATTTCTACAACTTCTGGCGTGAAGACTACGAGCTGCTGAACCGTGACACGGGCTGTGTCATCATCTGCATGGCCTTGAAGTTCGATCTCATTGACGAGGATGCCAAGCTGCATCATAAGAATGCGCATGAGTTCGCTAAGACTCATGGAGCTGATGACGACCTTGCAAAGCAGCTAGTAGGCATGATCCATGAGTGCGAGAAAGCTACCACGGAAGCCGACGACTGCATC…	typical	YES/1-25	8	5.51	19.1542	169	pheromone binding protein 2 [Cydia pomonella]
Cpom-OBP23	MQFIRILVFLLPGLAFASPRGGALVDFSDPKVQGHLDALVRMAQSCVIRVRATPKDVRAYFTNSAPVTRSGQCFAACMLEQSDVINHGKVNRELLVHLASLVNGKKSRVVRKLNSVSRMCLDSIEGLSDRCQLASTYNDCLNENMIEFAFPLDLAEEAVRKMPFHLMSPNLPDTRV	ATGCAGTTCATCAGGATCCTCGTTTTCCTGTTGCCAGGACTTGCGTTTGCGAGTCCACGTGGAGGAGCTTTGGTAGATTTCTCGGATCCTAAGGTCCAGGGCCACCTAGACGCCCTAGTCCGCATGGCGCAGTCCTGTGTGATCCGAGTGCGTGCCACGCCCAAGGATGTCCGCGCTTACTTTACTAACTCGGCGCCCGTGACCCGCTCCGGGCAGTGCTTCGCTGCGTGCATGCTTGAGCAAAGCGATGTCATCAACCATGGGAAGGTAAACCGTGAGCTCCTCGTTCACCTCGCCAGCCTAGTGAACGGCAAGAAGTCCCGCGTAGTGCGCAAGCTGAACAGCGTCTCCCGAATGTGCCTAGACTCCATCGAGGGCCTGTCGGACCGCTGCCAGCTC…	typical	YES/1-17	13	8.83	19.5508	176	Odorant Binding Protein 39 [Dendrolimus punctatus]
Cpom-OBP2	MGPSNPLLPPAQGLRPGTFDMFISYMTRQQLKNSGKMMKKSCIPKNDVTEEQVGSIEQGKFIEERNVMCYIACIYTMTQVVKNNKLSHEAVLKQVDMMFPADMRVAVKAMAEKCKDVCEYYLPILAVELRGSPRFSSIFDKF	ATGGGACCTTCAAACCCCCTTCTCCCCCCGGCTCAAGGGCTACGGCCGGGGACTTTTGATATGTTCATTTCGTATATGACAAGACAACAGTTGAAAAATTCAGGAAAAATGATGAAAAAATCCTGCATCCCGAAAAATGACGTAACTGAAGAGCAAGTCGGTTCAATAGAGCAGGGAAAATTTATAGAAGAAAGAAATGTTATGTGTTATATCGCATGCATCTACACTATGACTCAAGTAGTAAAAAATAATAAGTTAAGTCACGAAGCTGTACTCAAGCAGGTAGACATGATGTTCCCGGCCGACATGCGCGTCGCTGTCAAGGCTATGGCTGAAAAATGCAAGGACGTTTGTGAGTACTACCTCCCCATTCTGGCAGTGGAGTTAAGGGGCTCCCCG…	typical	NO	18	8.8	16.143	142	odorant binding protein 4 [Grapholita molesta]
Cpom-OBP7	MVCEWAFSGDGNKTGWQQNRHTKNMEWLMVLCLLAVGVRAEFPTQEFLEALKPVVAKCEASTGVDKALVDDFSKGTMVDDEKLKCYMKCIFLEFQVLDETTGHFRYEKMLSALPQEMKSIAYEMGRNCIHFKGEGGANLCQVSYDLHRCWQQADPEHYFLM	ATGGTCTGTGAATGGGCGTTTTCTGGCGATGGTAATAAAACGGGTTGGCAGCAAAATCGTCACACTAAAAACATGGAGTGGTTGATGGTGCTATGTCTATTGGCTGTGGGCGTTCGGGCTGAGTTTCCGACTCAAGAATTCCTCGAAGCCCTCAAACCTGTTGTAGCAAAATGCGAAGCCAGCACCGGGGTGGATAAAGCACTTGTAGATGACTTCAGCAAAGGTACTATGGTCGACGATGAGAAATTAAAGTGTTACATGAAATGCATTTTTCTGGAATTTCAAGTGCTAGACGAAACAACAGGCCACTTTCGATACGAGAAGATGCTGAGCGCTCTACCCCAGGAGATGAAAAGCATCGCATATGAAATGGGCCGCAATTGCATCCACTTCAAGGGG…	typical	YES/1-40	19	5.36	18.5083	161	odorant-binding protein OBP6.1 [Lobesia botrana]
Cpom-OBP18	MAKVSVFFCSLYVIVLISYSMAMTEDQRNIIHQHFHEMGMKCIKDNPVSAEDIALLKAKQKPTGPNAPCFLACVLRSSGIMDSQGMLQKETMLEMAKSVFNDPEELKSIEDYLHSCSHVNTEAVSDGEKGCERAMLAHQCMVDNAAQFGFDI	ATGGCTAAAGTATCGGTGTTCTTTTGCTCTCTCTACGTTATAGTGTTGATTTCGTACTCTATGGCTATGACAGAAGACCAGAGGAACATAATACATCAGCATTTTCATGAAATGGGCATGAAATGTATAAAAGACAACCCTGTATCTGCAGAGGACATCGCCTTACTGAAAGCTAAGCAAAAGCCTACTGGGCCTAACGCCCCTTGTTTCTTAGCTTGCGTGCTCAGATCCTCCGGTATTATGGATAGCCAAGGTATGCTGCAAAAAGAAACAATGCTTGAAATGGCAAAGTCAGTGTTCAACGATCCTGAGGAATTGAAGTCGATCGAGGATTACCTGCATTCCTGCTCTCACGTGAACACCGAGGCAGTGAGCGATGGAGAGAAGGGCTGTGAGCGT…	typical	YES/1-22	18	5.27	16.9136	152	odorant binding protein 7 [Grapholita molesta]
Cpom-OBP14	MAGRVALCSAVMALYVIGVVIGKTCTEGMDEETVELAKMLRENCGEESGVDLGLIEKVNSGADLMPDQKLKCYMKCVMETAGMLDNGHVDIEAILELLPEATRKKHEHIVRSCGSNRGADDCETAFNTQLCWQKMNKAEYCLI	ATGGCAGGGCGCGTAGCCCTCTGTTCCGCCGTGATGGCGCTATATGTCATCGGAGTGGTGATCGGAAAGACATGTACTGAAGGTATGGATGAAGAAACTGTAGAACTAGCGAAGATGTTAAGAGAGAACTGCGGAGAAGAAAGCGGGGTAGACTTGGGGTTAATCGAGAAAGTAAATTCTGGAGCCGACTTGATGCCCGATCAAAAGTTGAAATGCTACATGAAATGTGTGATGGAGACCGCAGGTATGTTGGACAACGGCCACGTCGATATAGAAGCGATACTCGAGCTACTGCCGGAGGCCACCAGGAAGAAGCACGAGCATATTGTGCGATCCTGCGGCTCTAACAGAGGTGCCGACGATTGTGAGACAGCCTTCAATACACAGTTATGCTGGCAG…	typical	YES/1-22	3	4.87	15.6922	143	odorant binding protein 8 [Grapholita molesta]
Cpom-OBP28a	MNKSMKPSRAKRPNPNHDTKMRNTFTSFVTIIVFLIASILCFQPMTKEEHIEQFNKMDAEVEPFRKNLTECARQVKASMTDVETFLKRVPQSTLQGKCFVACILKRNSIIVKNKIVPRNLLDANKAVYGDDSEVLARLRSAIKECLKAVEGIFEICEYASVFNDCMHMKMEHILDRVTMERRMEALGQMTSNPDVWTDEDDELLKLVKDEL	ATGAACAAAAGCATGAAGCCAAGCAGAGCGAAACGACCGAATCCGAACCACGACACGAAAATGCGAAATACTTTCACGAGTTTCGTCACAATCATTGTATTTTTGATAGCGAGCATCCTATGCTTCCAGCCTATGACTAAAGAGGAACATATAGAACAGTTTAACAAGATGGATGCTGAAGTGGAACCGTTCAGGAAGAATTTAACAGAATGCGCGCGGCAAGTAAAAGCTTCTATGACGGACGTCGAAACATTCCTTAAACGGGTACCCCAGTCAACGCTGCAAGGCAAATGCTTCGTCGCTTGCATTTTGAAACGTAATTCCATTATCGTGAAGAACAAAATAGTCCCAAGGAACCTTCTGGATGCAAATAAAGCTGTATACGGGGATGATAGTGAA…	typical	NO	13	7.57	24.3524	211	odorant-binding protein 9 [Cnaphalocrocis medinalis]
Cpom-OBP28b	MNKSMKPSRAKRPNPNHDTKMRNTFTSFVTIIVFLIASILCFQPMTKEEHIEQFNKMDAEVEPFRKNLTECARQVKASMTDVETFLKRVPQSTLQGKCFVACILKRNSIIVKNKIVPRNLLDANKAVYGDDSEVLARLRSAIKECLKAVEGIFEICEYASVFNDCMHMKMEHILDRVTMERRMEALGQMTSNPDVWTDEDDELLKLVKDEL	ATGAACAAAAGCATGAAGCCAAGCAGAGCGAAACGACCGAATCCGAACCACGACACGAAAATGCGAAATACTTTCACGAGTTTCGTCACAATCATTGTATTTTTGATAGCGAGCATCCTATGCTTCCAGCCTATGACTAAAGAGGAACATATAGAACAGTTTAACAAGATGGATGCTGAAGTGGAACCGTTCAGGAAGAATTTAACAGAATGCGCGCGGCAAGTAAAAGCTTCTATGACGGACGTCGAAACATTCCTTAAACGGGTACCCCAGTCAACGCTGCAAGGCAAATGCTTCGTCGCTTGCATTTTGAAACGTAATTCCATTATCGTGAAGAACAAAATAGTCCCGAGGAACCTTCTGGATGCAAATAAAGCTGTATACGGGGATGATAGTGAA…	typical	NO	13	7.57	24.3524	211	odorant-binding protein 9 [Cnaphalocrocis medinalis]
Cpom-OBP5	MMLILIVKFLILITFCDAMTMKQIKATGKTIRKTCQPKNNVADEKIDPLAKGEFIAEKEVMCYMACVMKMAGTVKNGKISYDAAIKQADMLLPEEIKEPAKAAMTACKKVPVRACDLQSGGRGFKPRLVPMSFSELMYEMSFDIYQSLFGEGKHREETGLIPTRPSLPSGLEGQMAVTFVKTSAYAKSFGISCQTDPRLP	ATGATGCTCATCCTAATCGTCAAATTTCTCATTTTAATAACATTTTGTGATGCGATGACCATGAAGCAGATAAAAGCTACCGGGAAAACCATACGAAAAACCTGTCAACCAAAAAACAACGTGGCAGATGAAAAAATAGATCCTCTAGCCAAAGGGGAGTTCATCGCAGAGAAAGAAGTTATGTGTTACATGGCTTGCGTTATGAAAATGGCTGGCACCGTTAAAAATGGTAAAATAAGCTATGATGCCGCGATAAAGCAGGCGGACATGCTCTTACCGGAGGAAATCAAAGAGCCCGCAAAGGCGGCTATGACTGCATGCAAGAAAGTTCCGGTAAGAGCGTGCGACTTGCAATCCGGAGGTCGCGGGTTCAAGCCCCGGCTCGTACCAATGAGTTTT…	typical	YES/1-18	18	9.02	22.1083	200	odorant binding protein 10 [Grapholita molesta]
Cpom-OBP10	MFRCGVFSAIVAILVLGVSCMDDEMMELMKMLRENCGEETGVDLSLVEKVNQGADLMPDPKLKCYTKCIMETAGMFSEGEVDIEAVVALLPEDMKNKNEKSIRACGTQKGGDDCETAFLTQVCWQKANKADYFLV	ATGTTTAGATGTGGAGTTTTCAGTGCCATAGTGGCAATATTGGTGCTTGGAGTGAGCTGCATGGATGATGAAATGATGGAACTAATGAAAATGTTACGAGAGAACTGCGGAGAGGAAACCGGAGTAGACCTCAGCTTAGTGGAGAAAGTCAATCAAGGAGCGGATTTGATGCCTGATCCGAAACTGAAATGCTACACCAAATGCATCATGGAGACTGCGGGTATGTTTTCAGAGGGAGAGGTAGATATTGAGGCAGTGGTGGCTCTGCTACCGGAAGATATGAAGAACAAAAATGAGAAGAGCATACGAGCCTGCGGAACGCAGAAAGGTGGGGATGACTGTGAGACTGCATTCCTCACCCAGGTATGCTGGCAGAAAGCAAACAAGGCAGACTACTTT…	typical	YES/1-20	18	4.49	14.9224	135	odorant binding protein 11 [Grapholita molesta]
Cpom-OBP4	MERQTWVFVMVLAFLANGCDANTYSHTESSHIVIWRFIYVNIDIYARGHRKRKFIEDKGVMCYIACIYQMANVVKNNKLSYEASIKQIDIMYPAELKEPAKKSVEACKDISKKYKDLCEASYWTAKCIYEHDPKNFVFA	ATGGAACGGCAAACCTGGGTGTTTGTTATGGTGCTTGCTTTTTTAGCTAATGGATGTGATGCTAACACATACAGTCATACGGAGAGTAGTCATATAGTCATATGGAGGTTCATATATGTAAACATAGACATATATGCTCGGGGACATAGAAAAAGGAAGTTTATCGAAGACAAAGGAGTCATGTGCTATATTGCGTGCATTTACCAAATGGCTAATGTCGTTAAAAATAACAAACTAAGCTATGAAGCATCCATAAAACAGATCGATATAATGTATCCCGCAGAGTTAAAAGAACCTGCCAAAAAGTCGGTGGAAGCGTGTAAGGACATATCGAAGAAATATAAGGATTTGTGCGAGGCCTCCTACTGGACTGCGAAGTGTATTTACGAGCATGACCCT…	typical	YES/1-21	18	8.67	16.2849	139	odorant binding protein 12 [Grapholita molesta]
Cpom-OBP16	MSKLFQFLLCCCVVGLSYCKTEAEVKQYLIKLGVTCSKDHMITPDEMVMLQKHKMPDSENAKCLMACVYRKTTWMDDKGMFDNAAADAMAEKDHGEDTTMIKNSKKLFDHCKSVNDVPVKDGEKGCERAALLFNCLTENASKMGFNI	ATGTCAAAGTTATTTCAATTTCTACTATGCTGTTGTGTAGTAGGACTATCCTATTGCAAGACGGAGGCCGAAGTGAAGCAGTACCTCATAAAACTAGGCGTGACATGTAGCAAGGACCATATGATCACACCCGACGAGATGGTCATGCTGCAGAAACACAAGATGCCCGACAGCGAGAATGCGAAGTGCTTAATGGCCTGCGTTTATAGAAAGACCACTTGGATGGATGACAAAGGCATGTTGACAATGCTGCAGCTGACGCGATGGCTGAAAAAGATCACGGAGAAGACACCACTATGATAAAAAATTCCAAGAAATTATTCGATCACTGCAAATCAGTAAACGATGTGCCCGTAAAAGATGGAGAGAAAGGATGCGAAAGAGCAGCTTTGTTGTTCA…	typical	YES/1-19	18	6.41	16.5393	147	odorant binding protein OBP13 [Cydia pomonella]
Cpom-OBP26	MFKFVLLFAGIALCQADLPVTPPKTPSATPPPVKCGLTPTEIHKCLGNPKLVTRDITAQCNSKGPNECERLKCIFSKSGWMSGDAIDKAKVTAHFEQFVKDHPDWAPAVNQVKASCLAGSLPTQGVYLNCPAYDIIHCVLTVFFKNAQPSQWSTTAECTYARQFAAACPICPEDCFAAAIPYGSCNACRLLPQIPQTP	ATGTTTAAATTTGTTCTTTTATTTGCCGGCATTGCGCTATGCCAAGCCGACCTTCCAGTAACGCCGCCAAAAACGCCTTCTGCGACCCCTCCGCCCGTGAAGTGTGGACTAACCCCTACAGAAATACACAAATGCCTGGGAAATCCGAAGCTGGTGACCAGAGATATCACCGCGCAATGCAACTCCAAGGGGCCTAATGAGTGCGAGCGCCTGAAGTGCATCTTCAGTAAATCAGGCTGGATGAGCGGCGACGCCATTGACAAGGCTAAAGTCACCGCTCACTTCGAGCAGTTCGTTAAAGACCACCCTGATTGGGCGCCGGCTGTCAACCAAGTCAAGGCTTCTTGCCTGGCGGGGAGCCTGCCTACACAGGGTGTGTACCTCAACTGCCCAGCGTAT…	Plus-C	YES/1-16	16	8.15	21.4059	198	odorant binding protein OBP14 [Cydia pomonella]
Cpom-OBP1	MSKSQILVTTLVLLLSLSLVQCVEKESKDVKAKAEESDAGQDDMSDMDIMGALSDCNETFRIDMSYLLALNESGSFPDETDRTPKCYVRCVLEMVDVASADGQFDPERAEAALMGIRGVRALSNVKEVAVTCADRQETCKCERSYQFIKCLMEMEIKMSEKS	ATGTCAAAGTCACAGATATTGGTGACAACCTTAGTGTTGTTGCTGTCTCTGTCTCTCGTACAATGTGTAGAGAAAGAGAGTAAAGATGTAAAGGCGAAGGCAGAGGAATCTGACGCAGGCCAAGATGATATGAGCGATATGGACATCATGGGAGCGCTAAGCGACTGCAATGAGACCTTCAGGATTGACATGTCATATTTGCTGGCTCTAAATGAAAGCGGCAGTTTTCCTGATGAGACCGATAGAACACCGAAGTGTTACGTGCGTTGCGTGCTGGAGATGGTGGATGTGGCTTCAGCTGACGGACAGTTCGACCCTGAGCGTGCTGAAGCTGCCCTCATGGGTATCAGGGGAGTGCGGGCGCTGAGCAACGTCAAGGAGGTGGCTGTCACTTGTGCA…	typical	YES/1-22	20	4.52	18.0046	162	odorant binding protein 15 [Grapholita molesta]
Cpom-OBP19	MEKIIVVLSLALSVNAYKFFSNKLDNEPSLSILYTHDKSSDMVVQDCLSEMYPRKLYKYPLRIDRNDVPCIIHCVLKKFKIMTNDGVINVRNYYRRVAAIHRYDPRILISDVGDTCAKNINNMNLDHDVCKKAKVFNDCTQLYAISLTENYN	ATGGAAAAAATCATCGTGGTGTTATCGTTAGCCTTATCAGTAAACGCTTATAAGTTTTTCTCGAATAAGCTGGACAACGAACCATCCTTATCAATACTGTATACTCACGACAAAAGCAGCGATATGGTGGTTCAAGACTGCCTCAGCGAGATGTATCCGCGCAAGCTCTACAAGTATCCGTTACGTATTGATAGAAACGACGTACCTTGCATAATACATTGTGTGCTCAAGAAGTTCAAGATTATGACCAACGATGGAGTGATCAACGTAAGAAATTACTACAGAAGAGTGGCGGCTATACATAGATATGACCCGCGGATTCTCATTTCGGATGTGGGCGACACGTGTGCGAAGAACATTAACAATATGAATTTAGATCATGATGTGTGTAAGAAGGCA…	typical	YES/1-16	13	8.69	17.6662	152	odorant binding protein 16 [Carposina sasakii]
Cpom-OBP3	MRFLRYFAVVFITTLCIRSSFAMTRAQLKNSGKLLKKTCMPKHDVTEDQVGKIEQGKFLEEKDVMCYIACIYSVGGVVKNNKVTVDAMVKQVDMMFPNEMKDPVKAAIENCKGVAKKYKDICEASYYTAKCLYDTDPANFVFP	ATGCGCTTTCTACGATATTTTGCTGTCGTTTTTATAACCACACTATGTATACGGAGTTCATTTGCGATGACTAGAGCGCAACTGAAAAATTCCGGAAAACTTCTAAAGAAAACATGTATGCCAAAACATGATGTAACAGAAGATCAAGTTGGAAAGATAGAGCAAGGCAAGTTTTTAGAAGAAAAGGATGTAATGTGCTATATAGCGTGCATTTATTCAGTTGGTGGTGTGGTCAAAAATAACAAAGTAACGGTCGATGCCATGGTGAAACAGGTTGATATGATGTTCCCGAATGAAATGAAAGATCCCGTAAAAGCAGCTATAGAAAATTGCAAAGGAGTAGCCAAAAAATACAAGGACATCTGCGAAGCCAGTTATTACACTGCAAAATGTCTTTAC…	typical	YES/1-22	18	8.91	16.2402	143	odorant-binding protein ABP2 [Lobesia botrana]
Cpom-OBP31a	MRFLKCCLVIFCVLFMHCFALNCRSDGGPKEDELKRIYMNCLRRNEGRNSNDSRHSDQDWRESRKKNQNHWDMRDDHSSREDRMGSRVDRHDHDRDHDRDDDGSYDRGRNDRMGSRDRMGGRDRIDSDERSNGRHYQNDGRNDRMGGRGDRMDGQNDRNGRDEWMGRDDRYRRDDMINGREDFHSQEYGNDRFNPYRTAQNSQRYRRERPNKNSGYRSQYNPNSSRSGDGNDERNSSENNSSRDGDTKGCVLHCFLEELEMTGDNGMPDRYLVTHGITKDVKNEDLKDFLQESIDECFQILYNENTDDKCEFSKNLMMCLSEKGRANCDDWKDDFKIKY	ATGCGGTTTTTAAAATGTTGCCTTGTCATATTTTGTGTGTTGTTCATGCATTGTTTTGCCCTCAATTGCCGATCAGATGGAGGCCCCAAAGAAGATGAACTGAAAAGGATATATATGAACTGCTTAAGAAGAAATGAGGGAAGAAACTCTAATGACAGCAGGCATTCTGACCAGGACTGGAGAGAATCTAGGAAGAAAAACCAAAACCACTGGGATATGAGAGACGACCATTCGAGTAGAGAAGACAGAATGGGCAGTCGAGTCGACAGACATGATCATGATAGAGACCATGATAGAGACGATGATGGAAGTTACGATAGGGGTAGAAACGATAGAATGGGGAGTAGAGATCGCATGGGAGGTAGGGACAGAATAGATAGCGATGAAAGAAGTAACGGT…	atypical	YES/1-20	10	5.83	40.3657	339	odorant binding protein 9 [Spodoptera litura]
Cpom-OBP31b	MRFLKCCLVIFCVLFMHCFALNCRSDGGPKEDELKRIYMNCLRRNEGRNSNDSRHSDQDWRESRKKNQNHWDMRDDHSSREDRMGSRVDRHDHDRDHDRDDDGSYDRGRNDRMGSRDRMGGRDRIDSDERSNGRHYQNDGRNDRMGGRGDRMDGQNDRNGRDEWMGRDDRYRRDDMINGREDFHSQEYGNDRFNPYRTAQNSQRYRRERPNKNSGYRSQYNPNSSRSGDGNDERNSSENNSSRDGDTKGCVLHCFLEELEMTGDNGMPDRYLVTHGITKDVKNEDLKDFLQESIDECFQILYNENTDDKCEFSKNLMMCLSEKGRANCDDWKDDFKIKY	ATGCGGTTTTTAAAATGTTGCCTTGTCATATTTTGTGTGTTGTTCATGCATTGTTTTGCCCTCAATTGCCGATCAGATGGAGGCCCCAAAGAAGATGAACTGAAAAGGATATATATGAACTGCTTAAGAAGAAATGAGGGAAGAAACTCTAATGACAGCAGGCATTCTGACCAGGACTGGAGAGAATCTAGGAAGAAAAACCAAAACCACTGGGATATGAGAGACGACCATTCGAGTAGAGAAGACAGAATGGGCAGTCGAGTCGACAGACATGATCATGATAGAGACCATGATAGAGACGATGATGGAAGTTACGATAGGGGTAGAAACGATAGAATGGGGAGTAGAGATCGCATGGGAGGTAGGGACAGAATAGATAGCGATGAAAGAAGTAACGGT…	atypical	YES/1-20	10	5.83	40.3657	339	odorant binding protein 9 [Spodoptera litura]
Cpom-OBP13	MCWDVASLKKNNSEEAYLQMTREQLKKTLTMTKKQCMPKTGVTEEKVGRIEQGVFYEEKNVMCYVACIYKSIQVVKNEKLNKDMVAKQIDILYPADMKAAVKKSVAKCIDVQDNYNTECERVFYAVKCLYEDNPPNFIFP	ATGTGTTGGGATGTAGCGTCGTTAAAGAAAAATAATTCAGAGGAAGCATATTTACAGATGACTCGAGAACAGCTCAAAAAAACACTAACGATGACTAAGAAACAATGCATGCCGAAAACCGGAGTAACAGAAGAAAAAGTAGGCAGGATCGAGCAAGGTGTGTTCTACGAAGAAAAAAACGTGATGTGCTACGTCGCTTGTATCTACAAGTCCATTCAAGTGGTCAAGAACGAGAAATTAAATAAAGATATGGTGGCAAAGCAAATCGATATTCTCTACCCTGCGGACATGAAGGCAGCCGTGAAAAAGTCTGTGGCGAAATGTATTGACGTTCAGGACAATTACAACACGGAGTGTGAGCGAGTGTTCTATGCTGTAAAGTGTTTGTACGAAGACAAC…	typical	NO	18	8.39	16.246	140	general odorant-binding protein 72-like [Papilio xuthus]
Cpom-OBP6	MSRSLPVLCALVALACGGKETPVFSDEIKEIIQHVHNECVGKTGVAEEDIANCENGIFKEDTKLKCYMFCLLEEASLVDENDTVDYEMMVSLIPEQYSDRVSKMIFACKHLDTPDKDKCQRAFDVHKCSYSKDPDVSKVLFLYFKSYFLKCSSNAIIFLILDYEEACVLTKKRRL	ATGTCCAGGTCGCTGCCAGTGCTCTGCGCGCTGGTAGCTCTGGCTTGCGGCGGGAAGGAAACGCCAGTCTTCAGTGATGAAATCAAAGAAATAATACAACACGTTCACAACGAGTGCGTCGGCAAGACCGGAGTCGCCGAGGAGGATATAGCGAATTGCGAAAACGGCATATTTAAGGAGGACACCAAATTGAAGTGCTATATGTTTTGCCTGCTGGAAGAAGCGAGTCTCGTGGATGAAAACGATACGGTAGATTACGAAATGATGGTGAGCCTGATCCCCGAGCAGTACTCCGACAGAGTTTCCAAGATGATTTTTGCGTGCAAACATTTAGATACACCTGACAAAGATAAATGCCAAAGGGCATTTGACGTTCACAAATGTTCATATTCGAAGGAT…	typical	YES/1-25	7	5.15	19.9501	175	odorant-binding protein 12 [Mythimna separata]
Cpom-OBP25	MCSAFKMVKKISALICCFCVFGISLSDSAISAESETRCKNPPTAPQKIERVITLCQDEIKLSILREALDVIKEEHTMPAQKRRNKREVPFTHDEKRIAGCLLQCVYRKVKAVDGYGFPTLEGLVGLYSGGVNERGYFMAVLEASRECLMKNHDKFSRTVPMDNGRNCDVSFDIFECISDRIGDYCGNSGL	ATGTGCAGTGCATTTAAAATGGTTAAGAAAATCAGTGCACTCATCTGCTGCTTCTGCGTGTTTGGAATATCACTTAGTGATAGCGCGATTTCGGCTGAAAGTGAAACGAGGTGCAAGAACCCGCCGACGGCGCCACAGAAGATCGAGCGAGTCATCACGTTGTGCCAAGATGAAATCAAACTCTCCATCCTCAGAGAGGCACTGGACGTGATAAAGGAGGAGCACACCATGCCGGCGCAAAAGCGACGCAACAAGCGCGAAGTACCCTTCACGCACGATGAGAAACGCATCGCCGGGTGCCTTCTACAATGCGTGTACCGGAAGGTGAAAGCTGTTGACGGCTACGGATTCCCAACGCTAGAAGGCCTCGTGGGGCTGTACTCGGGCGGCGTGAACGAA…	typical	YES/1-26	5	7.95	21.2787	190	general odorant-binding protein 70 precursor [Papilio xuthus]
Cpom-OBP11	MAFYYSVLIVAIVAASVNNCLAITEEQKATLREKLKANALACSSELGVTDEQLKQWKEEKKTPDDSNKCFVACMFKKSGLMDDQGLYSESTALEKVKPYLSEAKKDEVNASIKACSSVNEQSVGDGSAGCDRAIELFKCFQQQKELLGVSLDFVE	ATGGCCTTCTATTACTCCGTGCTGATCGTGGCGATTGTGGCTGCTTCTGTAAACAATTGTTTGGCAATAACAGAAGAACAGAAGGCAACGCTAAGAGAGAAGCTGAAAGCCAATGCGTTAGCTTGCAGCTCAGAGCTCGGCGTCACCGATGAACAGCTGAAGCAGTGGAAGGAAGAGAAGAAGACCCCCGACGACAGCAACAAGTGCTTCGTCGCGTGCATGTTTAAGAAGAGTGGACTGATGGATGACCAGGGCCTGTACTCGGAGAGCACCGCTCTTGAGAAGGTTAAGCCTTACCTCTCAGAAGCCAAAAAGGACGAGGTGAACGCATCAATCAAGGCTTGCAGTTCTGTGAATGAACAATCCGTGGGCGACGGCAGCGCTGGCTGTGATCGTGCT…	typical	YES/1-22	18	4.91	17.0244	155	odorant binding protein 1 [Grapholita molesta]
Cpom-OBP29	MLGTFVILSILPVLISCAGDGNIHLLENEIAEALRSCSVPGDDSKETRQRRSEEYGYDEQYPDRTPRIDNNSKPETNQYGHERRNTSMKELIHVLNATDFDYGGYGAGNGGEKLVNTVPRPAIGADSGNMTSLNRTRRSEPLLNKPDSDQCLSQCVFANLQVVDSRGIPRESELWTRIQGSVTSQQSRAALHDQTRACFQELQSEAEDNGCSYSNKLERCLMLRLADRKTDASALSSGQH	ATGTTGGGGACGTTCGTTATCCTCTCTATACTACCAGTGCTTATTTCATGTGCTGGAGATGGAAATATTCATCTGCTAGAGAACGAAATAGCCGAAGCTTTGCGCTCCTGTTCGGTGCCTGGCGATGACAGCAAAGAGACGCGACAGCGGCGCTCGGAAGAATATGGATACGACGAGCAATATCCTGATAGGACACCACGTATTGACAACAATTCAAAACCAGAAACGAATCAATACGGTCACGAAAGACGGAATACTTCAATGAAGGAACTGATACATGTTCTGAATGCGACTGACTTCGATTATGGGGGCTACGGGGCAGGAAATGGAGGGGAGAAGTTGGTGAACACGGTGCCGCGCCCGGCGATCGGTGCGGATTCTGGGAATATGACGTCACTG…	typical	YES/1-17	8	5.33	26.6255	240	odorant binding protein 16 [Grapholita molesta]
Cpom-OBP21	MGDITSLGAMAKVVIVLCMLVGAHQASAGCKHCSQTVGKEEKAMFRTHSDACLATSKADPSQVDALSRGEFLDTPQLRAHVHCVLMKCKVVGKDGKLQKTAVLDKLAVRGNGKDVAKILENCAEHQYGDAPEDLTWNLFRCAYDKKAILFDYMPNATSSLH	ATGGGGGACATCACGAGCTTGGGAGCCATGGCAAAGGTGGTGATAGTGCTCTGCATGTTGGTCGGAGCTCACCAGGCTTCAGCGGGTTGCAAACATTGCTCACAGACCGTGGGCAAGGAAGAAAAGGCCATGTTCCGCACCCACTCGGATGCCTGCTTGGCCACATCTAAAGCTGACCCCTCGCAAGTGGACGCTCTTAGTCGCGGTGAATTCCTGGACACACCCCAGCTGAGGGCCCACGTGCACTGCGTGCTGATGAAATGCAAGGTGGTCGGCAAAGACGGCAAACTGCAGAAAACGGCCGTCCTTGACAAGCTCGCTGTGCGTGGGAATGGAAAGGATGTCGCTAAGATCCTGGAGAACTGCGCTGAGCACCAGTACGGCGACGCGCCCGAGGAT…	Minus-C	YES/1-28	3	8.1	17.4502	161	odorant-binding protein OBP13 [Lobesia botrana]
Cpom-OBP9	MKTFLVFAVCLVAAQALTDEQKEKLKKHRTECLAETKPDQQLVDKLKTGDFKTENEPLKKYVLCMMIKSELMTKDGKFKKDIALAKVPNAADKPAVEKLIDTCLANKGNTPHQTAWNYVKCYHEKDPKHSIIV	ATGAAGACCTTCTTAGTATTCGCTGTGTGCCTAGTCGCGGCTCAGGCCCTGACCGACGAACAGAAGGAGAAACTTAAGAAGCATCGAACGGAGTGCCTCGCGGAGACCAAGCCCGACCAGCAGCTCGTTGACAAGCTCAAGACTGGAGACTTCAAGACGGAAAATGAGCCCCTGAAGAAGTACGTCCTCTGCATGATGATCAAGTCAGAGTTGATGACCAAGGACGGCAAGTTCAAGAAAGATATCGCGCTCGCCAAAGTTCCTAACGCAGCTGACAAACCCGCCGTTGAGAAGCTGATCGACACATGCTTGGCCAACAAAGGCAACACCCCGCACCAGACCGCGTGGAACTACGTCAAGTGCTACCACGAGAAGGACCCCAAGCACTCCATCATCGTC…	Minus-C	YES/1-16	3	9.02	15.1058	133	odorant-binding protein OBP32 [Lobesia botrana]
Cpom-OBP15	MFKIFALFLMCSMVNADLLQQQRRKGATLKPLSACCDIPELGDSKHLAECSNPKLPGPCNDVQCVFENSGFLVDKNTLNKEAYRNHLKKWSEAHSGWSQAVERAIADCVDKDLRQYLDYSCKAYDVFTCTGIAMLKKCPESAWKC	ATGTTTAAAATATTCGCGTTGTTTTTGATGTGTTCGATGGTAAATGCTGACCTACTGCAACAACAAAGGCGGAAGGGAGCCACATTGAAACCTTTGTCAGCCTGCTGTGATATTCCGGAGTTAGGAGACTCTAAGCATTTAGCTGAGTGCTCGAACCCTAAACTACCTGGACCATGTAACGACGTCCAATGCGTCTTTGAAAATTCAGGCTTCCTCGTCGACAAAAACACACTCAACAAAGAGGCTTACCGCAATCATCTGAAGAAATGGTCAGAGGCGCACAGCGGCTGGTCGCAAGCCGTCGAACGGGCTATAGCCGACTGCGTAGACAAGGACTTAAGACAGTACCTTGACTACTCCTGTAAGGCGTACGATGTCTTTACTTGCACTGGTATCGCT…	Plus-C	YES/1-16	16	7.98	16.3489	145	odorant-binding protein 4 [Chilo suppressalis]
Cpom-OBP24	MFRGCVLFAVIHVIFAQGQFPPSLPPNIPQKCLGPPPAVEKPHECCPIPPFFTDEDFAECGFQKLDDSDPDAKPRGPPDCSKQLCMLKKYELLNEEEDIDEEAITKFLDDWAAKNEEFQAAADAAKERCIGKNLIGPPQICEANKIVFCVSSTIFDKCPTWQETEGCTALRTHMDDCRPPFPN	ATGTTCAGAGGCTGTGTGTTGTTCGCTGTTATCCATGTGATTTTCGCTCAAGGCCAATTTCCACCAAGTTTACCACCAAACATCCCTCAAAAATGTCTAGGACCACCCCCAGCCGTTGAAAAGCCTCATGAATGCTGTCCCATCCCGCCCTTCTTCACAGACGAGGATTTTGCTGAGTGCGGCTTCCAAAAACTAGATGACAGTGATCCTGATGCCAAACCACGAGGACCACCTGATTGTTCAAAACAATTATGCATGTTGAAAAAGTACGAGCTCCTCAACGAAGAAGAGGACATCGACGAAGAAGCCATCACGAAGTTCCTAGACGACTGGGCGGCGAAGAACGAAGAGTTCCAAGCAGCAGCAGATGCTGCCAAGGAACGATGTATTGGGAAGAAC…	Plus-C	YES/1-16	16	4.95	20.4484	183	odorant-binding protein OBP35 [Lobesia botrana]
Cpom-OBP27	MMKLILLTLLVQFGRSEDDTENNRMLGVDTVHNVKIDKDTIISRNLKLERRNKGREANHHKQVETEPDWSYSAIPGDVAPYVQEFKQNMTECLKEVQANDKRTVKRLSPKSESPVNGECLIACVLKRNQVISNGKIVKANLISLVSKFYAKDTKMMKKLDKNLDRCVEMSAKIRDECALAAQLNACTNDLMASNKHKISINY	ATGATGAAACTGATTCTTTTAACGCTACTGGTACAGTTCGGTAGAAGTGAGGATGACACGGAGAATAATCGGATGCTAGGCGTGGACACTGTTCACAATGTGAAGATTGATAAAGATACTATTATATCTCGGAACCTAAAACTAGAGAGGCGTAATAAAGGGCGGGAGGCCAATCATCACAAACAAGTTGAAACTGAACCGGACTGGTCATACAGCGCCATTCCGGGTGATGTGGCACCCTACGTCCAGGAGTTCAAGCAGAACATGACAGAGTGCCTCAAAGAAGTACAGGCTAATGACAAGCGAACGGTGAAGAGATTGTCCCCGAAGAGTGAGTCGCCGGTCAACGGCGAGTGCCTCATCGCGTGCGTGCTCAAACGGAACCAGGTCATTAGCAAC…	typical	YES/1-16	13	9.16	22.9816	202	Odorant Binding Protein 38 [Dendrolimus punctatus]
Cpom-OBP12	MSRISLLLLVAVCAVALRKVQAESDEEKEIHEALVPIIAECSKEHGAKVEEVMASKMNKDYEAIDGCLIECVYKKMGMVDDDGAFIMDKLVENAKKFMKEAETEKIEEIVKHCSEESEKNPEDKCGKSKMMLACTMEQKEALHS	ATGTCGAGGATATCACTGTTGCTGTTGGTGGCTGTGTGTGCGGTGGCTTTGAGGAAAGTTCAAGCCGAGTCAGATGAAGAGAAGGAGATCCACGAAGCGCTAGTTCCCATCATCGCGGAGTGCAGCAAGGAACATGGAGCTAAAGTGGAGGAAGTGATGGCTTCCAAGATGAATAAGGATTACGAGGCCATCGACGGGTGCCTCATCGAGTGCGTGTATAAGAAGATGGGCATGGTAGATGACGACGGCGCATTTATCATGGACAAATTAGTAGAGAACGCCAAGAAATTCATGAAGGAAGCAGAGACTGAAAAAATTGAGGAAATTGTTAAACATTGTTCTGAAGAGAGCGAGAAAAACCCCGAAGATAAGTGTGGGAAATCCAAAATGATGCTAGCT…	typical	YES/1-22	21	4.96	16.1588	144	odorant binding protein 6 [Grapholita molesta]
Cpom-OBP20	MGRLSFVLIVVIAIANNAWAISGVQKTVIQAEFVTRGLSCLKSNPLTVEDINSLRMLKSPESSGAKCFTACLFKNIGILDNSGAVSASNARKNAKQVFANDETSLNNVEELVKECEKVNGENVADDKGCDRAALAFACLTENGAKYGLDLKF	ATGGGTCGTTTATCTTTTGTTTTGATTGTTGTTATCGCTATTGCGAACAATGCATGGGCGATATCGGGAGTCCAAAAGACCGTAATCCAAGCTGAGTTCGTAACGCGGGGTTTGTCCTGCTTAAAGAGCAATCCTCTCACCGTGGAAGACATTAACTCTCTCAGAATGCTGAAATCGCCCGAAAGCAGCGGCGCTAAGTGCTTCACAGCTTGTCTCTTTAAGAACATTGGTATTTTGGACAACTCAGGAGCAGTATCAGCATCAAATGCCCGGAAGAATGCAAAGCAAGTCTTCGCTAATGATGAAACTAGTCTCAACAACGTTGAAGAGCTTGTCAAGGAGTGCGAGAAAGTGAATGGTGAAAATGTGGCAGATGACAAAGGCTGCGATAGGGCTGCT…	typical	YES/1-20	18	6.3	16.2636	152	odorant-binding protein OBP34 [Lobesia botrana]
Cpom-OBP17	MFLTMLFLLALCSSHAYAAMTDDEVKIQFTKFIMKCHKDHPVEMSELLALQSMKPPTNKETKCLLACAYRAEGSMNDKGMYDLEHGYQIAEMTQKGDEKRIANAKKLADTCSKVNDESVSDGEKGCERAALMFKCVVENAPKFGFKV	ATGTTTTTGACCATGCTATTTTTGCTGGCACTTTGCAGCAGTCATGCTTACGCCGCCATGACAGACGACGAGGTAAAAATCCAGTTCACGAAGTTTATAATGAAATGTCACAAGGACCATCCAGTGGAGATGTCGGAGTTGCTAGCTCTGCAGAGTATGAAACCTCCAACTAACAAGGAGACTAAGTGCCTTCTGGCTTGCGCTTACAGAGCTGAGGGTTCCATGAATGATAAAGGAATGTATGATTTGGAACATGGCTATCAAATTGCTGAGATGACACAGAAAGGCGATGAAAAAAGAATTGCTAATGCGAAAAAATTGGCTGATACCTGTTCTAAGGTTAACGACGAGTCAGTGAGCGACGGTGAAAAGGGATGTGAAAGGGCTGCTTTGATGTTC…	typical	YES/1-18	18	6.42	16.4752	147	odorant-binding protein OBP43 [Lobesia botrana]
Cpom-OBP30	MKTLLLVLAAFVASACANCISDRIDSLALRKDVASLCIFYRMYNGECSEELFGLIPAASFRHRPTRQHFHPHHLDGWQSSTVRFSRNFLPRTAKLWNELSPAVFPDRYDLQTFKKRAYSHLKGRQRTYNPLGVACPWAAVIAYHQNVHLSQSQKDKVQQYTVECMKQSGVKPEVLAEAKKQNFKDDEALKKFMLCFFQKSGIMDRDGRLNVDVALSKLPQGADKAGVKKALEECRAKKGRDSADTAFEVFKCYHRATPTHVVF	ATGAAGACCCTGCTGCTGGTATTAGCTGCGTTTGTTGCATCGGCTTGTGCTAATTGTATTTCGGATCGGATTGACTCCTTGGCGCTGCGTAAAGATGTGGCCTCGCTCTGCATTTTCTATCGCATGTACAACGGGGAGTGCTCCGAGGAATTGTTCGGATTAATCCCTGCCGCTTCTTTTCGCCATCGCCCTACGCGACAACATTTCCATCCTCACCACTTAGATGGTTGGCAGTCCTCAACTGTGCGTTTTTCCAGAAACTTTCTGCCTCGCACAGCTAAACTGTGGAATGAACTGTCGCCTGCGGTATTTCCGGACCGATACGACCTTCAAACCTTCAAGAAAAGAGCGTACTCCCATCTCAAAGGCCGGCAACGCACTTACAACCCTCTGGGTGTT…	Minus-C	YES/1-17	7	9.48	29.9626	263	odorant-binding protein OBP44 [Lobesia botrana]
Cpom-OBP8	MRYITALCLIFALECTCEVVIQLEPEKTAKVIESAIKCTSKHGLNLDVLERLRSKNITKDEKFLKFLYCTLEDLKVVKKDGYYIEEEALKFVPKQHQAVLRKALEECNKKPGNDRIDVLYNVSRCLRDDSNVRVTI	ATGCGTTACATAACCGCCTTGTGCTTAATATTTGCCTTGGAGTGTACTTGTGAAGTGGTAATACAATTAGAACCAGAGAAGACGGCAAAAGTAATTGAAAGTGCTATCAAATGTACTAGCAAGCATGGACTCAATTTAGATGTACTGGAAAGATTGAGAAGTAAAAACATAACGAAAGATGAGAAATTCTTGAAGTTTTTATACTGCACACTTGAAGATCTTAAAGTGGTGAAGAAAGATGGATACTACATTGAGGAAGAAGCCCTCAAGTTTGTGCCGAAACAACATCAAGCAGTTCTCAGGAAGGCTCTAGAGGAATGCAACAAGAAGCCAGGAAATGATCGCATTGATGTATTATACAATGTTTCCAGGTGTTTAAGAGATGATAGCAATGTACGC…	Minus-C	YES/1-22	7	8.43	15.7535	136	odorant binding protein 14 [Grapholita molesta]
Cpom-OBP22	MLRFTVLAIVLTTVLAESEDYRKKCMRLFHPGSMHCCKSEMPPMNFDIGELKECFKIPHAHHSCDHDICIAKKRGFASDDGTVDMDAWEKLITEDFKSSPTLIEAIKEDCIKGDISKYGPPDACQLSKLKMCLHRAMVLDCKEWDDNGPCTGIKDLVMECAKMDE	ATGCTTCGTTTTACAGTGTTGGCTATTGTATTGACTACCGTGTTGGCTGAGAGTGAGGACTATAGGAAAAAATGTATGAGGCTGTTTCATCCGGGATCTATGCATTGCTGTAAAAGCGAAATGCCGCCAATGAATTTCGACATAGGAGAACTGAAAGAATGCTTTAAGATTCCACACGCTCACCATTCTTGCGACCATGATATTTGCATTGCGAAGAAACGCGGGTTCGCCTCCGACGACGGTACAGTCGACATGGACGCATGGGAGAAGCTTATTACGGAAGACTTTAAAAGTTCTCCTACGTTGATAGAAGCCATCAAAGAGGACTGTATCAAGGGTGACATCAGTAAATACGGACCACCTGATGCTTGCCAGCTGTCCAAATTGAAGATGTGTCTG…	Plus-C	YES/1-16	3	5.47	18.6778	165	odorant-binding protein OBP47 [Lobesia botrana]
